# Supplementary material for: The role of the somatosensory system in the feeling of emotions: a neurostimulation study
Source: Soc Cogn Affect Neurosci. 2024 Sep 13;19(1):nsae062. doi: 10.1093/scan/nsae062 (PMC11488518; doi:10.1093/scan/nsae062)
Supplement: nsae062_Supp [file nsae062_supp.zip]

Archive with 1 entries (1 files):
- scan-24-016-File002.docx
